# Supplementary material for: Plant genotype-specific modulation of Clonostachys rosea-mediated biocontrol of septoria tritici blotch disease in wheat
Source: BMC Plant Biol. 2025 May 2;25:576. doi: 10.1186/s12870-025-06620-9 (PMC12049020; doi:10.1186/s12870-025-06620-9)
Supplement: Supplementary file 3 — Supplementary Material 3. Supp. Table 1: List of 202 winter wheat genotypes from NordGen gene bank with information on country of origin, year of origin, pedigree and inclusion in GWAS analysis. [file 12870_2025_6620_MOESM3_ESM.xlsx]

## Sheet: Sheet 1
List of 202 winter wheat genotypes from NordGen gene bank with information on country of origin, year of origin, pedigree and inclusion in GWAS analysis
nordID	name	accession_type	country	release_year	GWAS	pedigree_description
Julius	NA	NA	NA	NA	no	NA
Kranich	Kranich	NA	Germany	2007	yes	NA
Nelson	Nelson	NA	Germany	2011	yes	NA
NGB1	Iduna	Cultivar	Sweden	1911	yes	Selection from Squarehead; Cultivar release year: 1911; Cultivar marketing year: 1911; Cultivar withdrawn year: 1920
NGB10	Äring II	Cultivar	Sweden	1936	yes	Ankar x Saxo; Cultivar release year: 1936; Cultivar marketing year: 1936; Cultivar withdrawn year: 1952
NGB11	Äring III	Cultivar	Sweden	1940	yes	Selection from Äring I; Cultivar release year: 1940; Cultivar marketing year: 1940; Cultivar withdrawn year: 1952
NGB11316	Kalle	Cultivar	Norway	1990	yes	Møystad 7044/kavkas//Møystad 7066; Cultivar approved year: 1990
NGB11317	Rida	Cultivar	Norway	1976	yes	(MO-0944-15 x Redcoat) x Trond; Cultivar release year: 1976; Cultivar approved year: 1976; Cultivar withdrawn year: 1993
NGB11425	Starke II - LR	Unknown	Denmark	1968	yes	Selection from Starke; Cultivar release year: 1968; Cultivar approved year: 1969; Cultivar marketing year: 1970
NGB12	Eroica	Cultivar	Sweden	1943	yes	WW 5133 x Äring; Cultivar release year: 1943; Cultivar approved year: 1943; Cultivar marketing year: 1943; Cultivar withdrawn year: 1955
NGB12242	Pansar I	Cultivar	Sweden	1915	yes	Kolte x Grenadier; Cultivar release year: 1915; Cultivar marketing year: 1915; Cultivar withdrawn year: 1921
NGB12243	Ergo II	Cultivar	Sweden	1949	yes	(S)Ergo-I; Cultivar release year: 1949; Cultivar approved year: 1949; Cultivar marketing year: 1949; Cultivar withdrawn year: 1959
NGB12244	Konge III	Cultivar	Denmark	1939	yes	Pajbjerg Konge II X Little Tich; Cultivar release year: 1939
NGB13	Virtus	Cultivar	Sweden	1945	yes	Ergo x Svea II; Cultivar release year: 1945; Cultivar approved year: 1968; Cultivar marketing year: 1970; Cultivar withdrawn year: 1976
NGB13023	Ritmo	Unknown	Netherlands	NA	no	NA
NGB13430	Finnish Winter Wheat (Pi181455)	Unknown	Finland	NA	yes	NA
NGB13442	Winter Wheat From Bohuslän	Unknown	NA	NA	yes	NA
NGB13444	-	Landrace	Sweden	NA	yes	NA
NGB13445	Ångermanland	Landrace	Sweden	NA	yes	NA
NGB13446	Tystofte smaahvede	Cultivar	Denmark	1909	yes	Selection in Squarehead; Cultivar release year: 1909
NGB13479	Stava	Cultivar	Sweden	1995	yes	(Helge M7D1 x Helge M7D2) x WW31254; Cultivar approved year: 1995
NGB13576	Urban	Cultivar	Germany	1981	yes	Kranich/Diplomat
NGB13659	Bjørke	NA	Norway	1997	yes	SvU75630 / Rida; Cultivar release year: 1997; Cultivar approved year: 1997
NGB14	Aros	Cultivar	Sweden	1947	yes	Äring x Ergo; Cultivar release year: 1947; Cultivar approved year: 1948; Cultivar marketing year: 1947; Cultivar withdrawn year: 1959
NGB14114	Gunbo	Cultivar	Sweden	1997	yes	Cultivar release year: 1997; Cultivar approved year: 1997
NGB14115	Mjölner	NA	Sweden	1996	yes	TL340/StarkeM//W25458; Cultivar release year: 1996; Cultivar approved year: 1996
NGB14116	Rental	Cultivar	Sweden	1993	yes	Cultivar approved year: 1993; Cultivar withdrawn year: 1999
NGB14117	Stava	Cultivar	Sweden	1995	yes	(Helge M7D1 x Helge M7D2) x WW31254; Cultivar approved year: 1995
NGB14118	Rudolf rubin	Cultivar	Sweden	1921	yes	Kolben x Dala (landrace); Cultivar release year: 1921; Cultivar marketing year: 1922; Cultivar withdrawn year: 1936
NGB14286	S-5	Landrace	Sweden	NA	yes	NA
NGB15	Eroica II	Cultivar	Sweden	1951	yes	Selection from Eroica I; Cultivar release year: 1951; Cultivar approved year: 1951; Cultivar marketing year: 1951; Cultivar withdrawn year: 1962
NGB15070	Kirsten	Cultivar	Denmark	1997	yes	Cultivar approved year: 1997; Cultivar withdrawn year: 2007
NGB15071	Lone	Cultivar	Denmark	1994	yes	Sleipner x Rendezvous; Cultivar release year: 1994; Cultivar approved year: 1994
NGB15072	Brandt	Cultivar	Denmark	1999	yes	Brigadier/Lynx; Cultivar approved year: 1999
NGB15075	Karat	Cultivar	Denmark	2000	yes	NA
NGB15076	Arlo	Cultivar	Denmark	NA	yes	NA
NGB16	Banco	Cultivar	Sweden	1953	yes	(WW 6518 x WW 6431) x Ankar II; Cultivar release year: 1953; Cultivar approved year: 1953; Cultivar marketing year: 1953; Cultivar withdrawn year: 1966
NGB16675	Saxild	Cultivar	Denmark	2002	yes	Britta x (Pepital x Gawain); Cultivar approved year: 2002
NGB16679	Abba	Cultivar	Denmark	2002	yes	A 0336.19 x Catamaran; Cultivar approved year: 2002
NGB16852	Konsul	Cultivar	Sweden	1994	yes	((Ertus X Norre) X Holme M) X Cerc. Res.; Cultivar approved year: 1994
NGB16853	Rektor	Cultivar	Denmark	1981	yes	Monopol x Kormoran
NGB16909	Probat	Cultivar	Denmark	2000	yes	Athlet x Beaufort; Cultivar approved year: 2000
NGB16910	Stakado	Cultivar	Denmark	1995	yes	AD 7020 x AO 7021; Cultivar release year: 1995
NGB16916	Galicia	Cultivar	Denmark	2010	yes	Cultivar approved year: 2000
NGB17	Ertus	Cultivar	Sweden	1953	yes	Eroica x Virtus; Cultivar release year: 1953; Cultivar approved year: 1953; Cultivar marketing year: 1953; Cultivar withdrawn year: 1964
NGB17135	Sampo	Cultivar	Finland	1933	yes	Thule II/Finnish landrace; Cultivar approved year: 1933
NGB17137	Väinö	Cultivar	Finland	NA	yes	(Gluten X Varma) X (Siperian line X Svea II); Cultivar approved year: 1955
NGB17141	Pitkävihneinen maatiainen	Landrace	Finland	NA	yes	NA
NGB17142	Kökar	Landrace	Finland	NA	yes	NA
NGB18	Starke	Cultivar	Sweden	1959	yes	WW 11556 x WW 11376; Cultivar release year: 1959; Cultivar approved year: 1959; Cultivar marketing year: 1959; Cultivar withdrawn year: 1980
NGB18629	Olympia	Cultivar	Finland	1941	yes	Local cultivar from Uusimaa, Finland; Cultivar release year: 1941
NGB19	Trond	Cultivar	Sweden	1960	yes	Virtus x WW 9344; Cultivar release year: 1960; Cultivar approved year: 1960; Cultivar marketing year: 1960
NGB2	Standard	Cultivar	Sweden	1921	yes	Iduna x Tystofte Smaahvede; Cultivar release year: 1921; Cultivar marketing year: 1921; Cultivar withdrawn year: 1952
NGB20	Thor	Cultivar	Sweden	1961	yes	WW 11376 x WW 11379; Cultivar release year: 1961; Cultivar marketing year: 1961
NGB21	Norre	Cultivar	Sweden	1962	yes	Eroica x Virtus; Cultivar release year: 1962; Cultivar approved year: 1962; Cultivar marketing year: 1964; Cultivar withdrawn year: 1973
NGB21864	Otso	Cultivar	Finland	1989	yes	Elo x Vakka; Cultivar release year: 1989; Cultivar approved year: 1995; Cultivar marketing year: 1989
NGB22	Starke II	Cultivar	Sweden	1968	yes	Selection from Starke; Cultivar release year: 1968; Cultivar approved year: 1969; Cultivar marketing year: 1970
NGB23	Holme	Cultivar	Sweden	1972	yes	Starke x (Odin x Banco); Cultivar release year: 1972; Cultivar approved year: 1972; Cultivar marketing year: 1973
NGB23170	Kuikka	Landrace	Finland	NA	yes	NA
NGB23171	Istäsuomalainen	Landrace	Finland	NA	yes	NA
NGB23345	Alrø	Cultivar	Denmark	1999	yes	PF 97227-2 x Parade; Cultivar approved year: 1999
NGB23346	Dirigent	Cultivar	Denmark	1999	yes	Ritmo x Reaper; Cultivar approved year: 1999
NGB23347	Facet	Cultivar	Sweden	1995	yes	(WW 28250 x Vuka) x Hustler
NGB23348	Frimegu	Cultivar	Denmark	1995	yes	KD 6019 x Apollo; Cultivar release year: 1995
NGB23349	Hybris	Cultivar	Denmark	1998	yes	Hybrid; Cultivar release year: 1998; Cultivar hybrid info: hybrid
NGB23350	Junker	Cultivar	Sweden	1988	yes	Sv 70355 x Maris Huntsman; Cultivar release year: 1988
NGB23351	Miller	Cultivar	Denmark	2000	yes	Tambor x (Ritmo x Pentium); Cultivar approved year: 2000
NGB23352	Pentium	Cultivar	Denmark	1996	yes	Talon x Rendezvous; Cultivar approved year: 1996
NGB23353	Revelj	Cultivar	Sweden	2000	yes	Kanzler M15 M28; Cultivar approved year: 2000
NGB23356	Skjaldar	Cultivar	Norway	1976	yes	MO-0944-15/RedCoat//Trond; Cultivar release year: 1976; Cultivar approved year: 1976; Cultivar withdrawn year: 1990
NGB23357	Solist	Cultivar	Denmark	1999	yes	Ritmo x (Fresco x Haven); Cultivar approved year: 1999
NGB23358	Terra	Cultivar	Denmark	1994	yes	Kraka x TJB 730/3637; Cultivar release year: 1994
NGB23359	Ure	Cultivar	Denmark	1991	yes	Selection from Vuka; Cultivar approved year: 1991
NGB23360	Wasmo	Cultivar	Denmark	1999	yes	Britta x Nova; Cultivar approved year: 1999
NGB23363	Cardos	Cultivar	Germany	1998	yes	((Capelle Deprez x VPM 1) x Taras) x Hadm. 23060/81; Cultivar release year: 1998
NGB23364	Gefion	Cultivar	Denmark	1998	yes	(Focus x Kraka) x Apollo; Cultivar release year: 1998
NGB23678	Loyal	Cultivar	Sweden	NA	no	Finess(sib)/Ritmo; Cultivar approved year: 2008
NGB23679	Ambition	Cultivar	Denmark	NA	no	Ritmo x A 0119.7; Cultivar approved year: 2004
NGB23681	Mariboss	Cultivar	Denmark	NA	no	Hunter x K 6011.05; Cultivar approved year: 2007
NGB23682	Hereford	Cultivar	Denmark	NA	no	Solist x Deben; Cultivar approved year: 2006
NGB23780	Agrestis	Cultivar	Denmark	2001	yes	(Sj 0199 x Abunda) x Rialto; Cultivar approved year: 2001
NGB24	Walde	Cultivar	Sweden	1945	yes	Ergo x Svea II; Cultivar release year: 1945; Cultivar approved year: 1945; Cultivar marketing year: 1945; Cultivar withdrawn year: 1966
NGB2434	Folke	Cultivar	Sweden	1981	yes	Holme (= WW 18168) x Walde (= WW 18609); Cultivar release year: 1981; Cultivar approved year: 1981; Cultivar marketing year: 1981; Cultivar withdrawn year: 1998
NGB2435	Holger	Cultivar	Sweden	1981	yes	WW 2259-68 x WW 2250-68; Cultivar release year: 1981
NGB25	Sture	Cultivar	Sweden	1975	yes	WW 63-65 x WW 77-65; Cultivar approved year: 1975
NGB26	Helge	Cultivar	Sweden	1980	yes	Holme (= WW 18168) x WW 18179 (= Starke x Nore); Cultivar release year: 1980; Cultivar approved year: 1980; Cultivar marketing year: 1981
NGB3	Jarl	Cultivar	Sweden	1925	yes	Iduna x line from Sammetsvete from Uppland; Cultivar release year: 1925; Cultivar approved year: 1926; Cultivar marketing year: 1925; Cultivar withdrawn year: 1944
NGB31181	Cymbal	Cultivar	Sweden	2012	yes	SW 47189 x Bravur; Cultivar approved year: 2012
NGB31730	Penta Sejet	Cultivar	Denmark	2001	yes	Pentium/Tambor; Cultivar approved year: 2001
NGB334	Linna	Cultivar	Finland	1965	yes	TA A 2701 x Virtus; Cultivar release year: 1965; Cultivar approved year: 1976; Cultivar withdrawn year: 1990
NGB343	Nisu	Cultivar	Finland	1966	yes	Vakka x; Cultivar release year: 1966
NGB344	Vakka	Cultivar	Finland	1959	yes	Varma x Kehra; Cultivar release year: 1959; Cultivar approved year: 1960; Cultivar marketing year: 1959; Cultivar withdrawn year: 1964
NGB347	Aura	Cultivar	Finland	1976	yes	Ertus x Vakka; Cultivar release year: 1976
NGB348	Jyvä	Cultivar	Finland	1965	yes	Vakka; Cultivar release year: 1965
NGB4	Ankar	Cultivar	Sweden	1928	yes	Iduna x Bore; Cultivar release year: 1928; Cultivar marketing year: 1928; Cultivar withdrawn year: 1934
NGB4494	Borstvete från Gotland	Landrace	Sweden	NA	yes	NA
NGB473	Sigyn II	Cultivar	Norway	1972	yes	Heid x Labors-Elite-05; Cultivar release year: 1972
NGB4770	Als	Cultivar	Denmark	1923	yes	Selection from landrace from Als; Cultivar release year: 1923
NGB4783	Storvik sjundeå	Landrace	Finland	NA	yes	NA
NGB4799	Atchena K.62	Landrace	Afghanistan	NA	yes	NA
NGB4800	Vama K.50	Landrace	Afghanistan	NA	no	NA
NGB5	Saxo	Cultivar	Sweden	1929	yes	Repeated selection among deviating plants of Tystofte Smaahvede II; Cultivar release year: 1929; Cultivar approved year: 1929; Cultivar marketing year: 1929; Cultivar withdrawn year: 1936
NGB5147	Squarehead II	Cultivar	Sweden	1909	yes	Selection in Squarehead (Selection in Victoria) from Abed
NGB5151	Deh Kundi K.244	Landrace	Afghanistan	NA	yes	NA
NGB5152	Gusalek K.17	Landrace	Afghanistan	NA	yes	NA
NGB5153	Hunsballe R	Cultivar	Denmark	1955	yes	Selection from X-ray treated Jubilé; Cultivar release year: 1955
NGB6	Ankar II	Cultivar	Sweden	1928	yes	Ankar x Saxo; Cultivar release year: 1928; Cultivar approved year: 1932; Cultivar marketing year: 1932; Cultivar withdrawn year: 1948
NGB6383	Skandia	Cultivar	Sweden	1935	yes	Kron x Fylgia; Cultivar release year: 1935; Cultivar approved year: 1935; Cultivar marketing year: 1935; Cultivar withdrawn year: 1941
NGB6388	Lading skæghvede	Landrace	Denmark	NA	yes	fr. Mundelstrup
NGB6392	Kabel K.238	Landrace	Afghanistan	NA	yes	NA
NGB6691	Lantvete från Halland	Landrace	Sweden	NA	yes	NA
NGB6692	Lantvete från Uppsala	Landrace	Sweden	NA	yes	NA
NGB6693	Kotte	Cultivar	Sweden	1950	yes	Selection from landrace from Skane; Cultivar release year: 1950
NGB6694	Extra squarehead	Cultivar	Sweden	1900	yes	Selection from Leutenritzer Squarehead; Cultivar release year: 1900; Cultivar marketing year: 1900; Cultivar withdrawn year: 1909
NGB6695	Bore	Cultivar	Sweden	1902	yes	Selection from English wheat; Cultivar release year: 1902; Cultivar approved year: 1902; Cultivar marketing year: 1906; Cultivar withdrawn year: 1923
NGB6696	Grenadier II	Cultivar	Sweden	1907	yes	Selection from Grenadier; Cultivar release year: 1907; Cultivar marketing year: 1907; Cultivar withdrawn year: 1913
NGB6697	Extra squarehead II	Cultivar	Sweden	1909	yes	Grenadier x Extra Squarehead; Cultivar release year: 1909; Cultivar marketing year: 1909; Cultivar withdrawn year: 1916
NGB6698	Pudel	Cultivar	Sweden	1910	yes	Selection from Shiriff wheat from England; Cultivar release year: 1910; Cultivar marketing year: 1910; Cultivar withdrawn year: 1914
NGB6699	Renodlat sammetsvete	Cultivar	Sweden	1910	yes	Selection through purification of wheat from Ulltuna, Uppland; Cultivar release year: 1910; Cultivar marketing year: 1910; Cultivar withdrawn year: 1921
NGB6700	Sol	Cultivar	Sweden	1911	yes	Selection from Skånskt Lantvete; Cultivar release year: 1911; Cultivar withdrawn year: 1919
NGB6701	Sol II	Cultivar	Sweden	1916	yes	Sol x Extra Squarehead II; Cultivar release year: 1916; Cultivar marketing year: 1916; Cultivar withdrawn year: 1931
NGB6702	Thule II	Cultivar	Sweden	1917	yes	Pudel x Sammetsvete (landrace); Cultivar release year: 1917; Cultivar marketing year: 1917; Cultivar withdrawn year: 1942
NGB6703	Pansar III	Cultivar	Sweden	1919	yes	Selection from Pansar; Cultivar release year: 1919; Cultivar marketing year: 1919; Cultivar withdrawn year: 1925
NGB6704	Svea I	Cultivar	Sweden	1924	yes	Pudel x Sammetsvete (landrace); Cultivar release year: 1924; Cultivar marketing year: 1924; Cultivar withdrawn year: 1928
NGB6705	Riddar	Cultivar	Sweden	1922	yes	Pansar x Fylgia; Cultivar release year: 1922; Cultivar marketing year: 1922; Cultivar withdrawn year: 1927
NGB6706	Birgitta	Cultivar	Sweden	1922	yes	Tystofte Smaahvede x Extra Squarehead II; Cultivar release year: 1922; Cultivar marketing year: 1922; Cultivar withdrawn year: 1926
NGB6707	Pansar III	Cultivar	Sweden	1923	yes	Repeated selection from Pansar I; Cultivar release year: 1923; Cultivar marketing year: 1923; Cultivar withdrawn year: 1929
NGB6708	Kron	Cultivar	Sweden	1925	yes	Sol II x Pansar; Cultivar release year: 1925; Cultivar approved year: 1925; Cultivar marketing year: 1925; Cultivar withdrawn year: 1935
NGB6709	Stål	Cultivar	Sweden	1927	yes	Sol II x Pansar; Cultivar release year: 1927; Cultivar marketing year: 1927; Cultivar withdrawn year: 1952
NGB6710	Sol III	Cultivar	Sweden	1929	yes	Selection from Sol II; Cultivar release year: 1929; Cultivar approved year: 1929; Cultivar marketing year: 1929; Cultivar withdrawn year: 1938
NGB6712	Bore II	Cultivar	Sweden	1931	yes	Bore I x Sol I; Cultivar release year: 1931; Cultivar approved year: 1931; Cultivar marketing year: 1931; Cultivar withdrawn year: 1941
NGB6713	Gyllen II	Cultivar	Sweden	1935	yes	Kron x Bore II; Cultivar release year: 1935; Cultivar marketing year: 1935; Cultivar withdrawn year: 1938
NGB6714	Thule III	Cultivar	Sweden	1936	yes	Thule II x Sv 0762; Cultivar release year: 1936
NGB6715	Sol IV	Cultivar	Sweden	1937	yes	Kron x SOL II; Cultivar release year: 1937; Cultivar approved year: 1937; Cultivar marketing year: 1937; Cultivar withdrawn year: 1957
NGB6716	Gyllen II	Cultivar	Sweden	1938	yes	Kron x Bore II; Cultivar release year: 1938; Cultivar approved year: 1938; Cultivar marketing year: 1938; Cultivar withdrawn year: 1952
NGB6717	Skandia II	Cultivar	Sweden	1939	yes	Selection from Skandia I; Cultivar release year: 1939; Cultivar approved year: 1939; Cultivar marketing year: 1939; Cultivar withdrawn year: 1954
NGB6718	Gluten	Cultivar	Sweden	1939	yes	Svea II x Sv 0870 (= Pansar x Thule II); Cultivar release year: 1939; Cultivar approved year: 1939; Cultivar marketing year: 1939; Cultivar withdrawn year: 1954
NGB6719	Borg	Cultivar	Sweden	1943	yes	Kron x Jarl; Cultivar release year: 1943; Cultivar approved year: 1943; Cultivar marketing year: 1943; Cultivar withdrawn year: 1954
NGB6720	Skandia III B	Cultivar	Sweden	1955	yes	Skandia x; Cultivar release year: 1955
NGB6721	Hansa Svalöf	Cultivar	Sweden	1945	yes	Sol III x Standard; Cultivar release year: 1945; Cultivar approved year: 1947; Cultivar marketing year: 1948; Cultivar withdrawn year: 1964
NGB6722	Pärl II	Cultivar	Sweden	1946	yes	Sv 0912 x Svea; Cultivar release year: 1946; Cultivar approved year: 1946; Cultivar marketing year: 1946; Cultivar withdrawn year: 1952
NGB6723	Odin	Cultivar	Sweden	1949	yes	Gluten x Ergo; Cultivar release year: 1949; Cultivar approved year: 1949; Cultivar marketing year: 1949; Cultivar withdrawn year: 1973
NGB6724	Robur	Cultivar	Sweden	1949	yes	Skandia II x Sv 36-175; Cultivar release year: 1949; Cultivar approved year: 1949; Cultivar marketing year: 1949; Cultivar withdrawn year: 1956
NGB6725	Svale	Cultivar	Sweden	1955	yes	Skandia II x Eroica I; Cultivar release year: 1955; Cultivar approved year: 1958; Cultivar marketing year: 1955; Cultivar withdrawn year: 1966
NGB6726	Diana	Cultivar	Sweden	1957	yes	Sol II x Svea II; Cultivar release year: 1957
NGB6727	Ölve	Cultivar	Sweden	1959	yes	Eroica x K 01281 (mother line to Hansa); Cultivar release year: 1959; Cultivar approved year: 1959; Cultivar marketing year: 1960; Cultivar withdrawn year: 1966
NGB6728	Seba	Cultivar	Sweden	1969	yes	x Sv 01543 A, crosses between Eroica, Skandia II, Banco and Heine ^7; Cultivar release year: 1969; Cultivar approved year: 1969; Cultivar marketing year: 1970; Cultivar withdrawn year: 1975
NGB6729	Virgo	Cultivar	Sweden	1968	no	(Demeter x Virtus) x Odin; Cultivar release year: 1968; Cultivar approved year: 1968; Cultivar withdrawn year: 1976
NGB6730	Solid	Cultivar	Sweden	1973	yes	Banco x Werla; Cultivar release year: 1973; Cultivar approved year: 1973; Cultivar marketing year: 1973
NGB6731	Hildur	Cultivar	Sweden	1976	yes	Sv 60504 x Starke; Cultivar release year: 1976; Cultivar approved year: 1976; Cultivar marketing year: 1979
NGB6773	Hankkijan ilves	Cultivar	Finland	1984	yes	HJA B 356 x Vakka; Cultivar release year: 1984
NGB7	Äring	Cultivar	Sweden	1932	yes	Ankar x Saxo; Cultivar release year: 1932; Cultivar marketing year: 1932; Cultivar withdrawn year: 1941
NGB7027	Dania	Cultivar	Denmark	1926	yes	Wilhemina X Abed Storaks; Cultivar release year: 1926
NGB7034	Mendel	Cultivar	Sweden	1950	yes	Standard x Trifolum 14; Cultivar release year: 1950
NGB7043	Bagelgrom K.87	Landrace	Afghanistan	NA	yes	NA
NGB7044	Kabel K.162	Landrace	Afghanistan	NA	yes	NA
NGB7045	Kabel K.165	Landrace	Afghanistan	NA	yes	NA
NGB7183	Små II, Tystofte	Cultivar	Denmark	1915	yes	Tystofte Smaahvede; Cultivar release year: 1915
NGB7184	Storaks Abed	Cultivar	Denmark	1967	yes	Selection in Squarehead; Cultivar release year: 1967
NGB7193	Gusalek K.10 A	Landrace	Afghanistan	NA	yes	NA
NGB7194	Vama K.40 A	Landrace	Afghanistan	NA	yes	NA
NGB7195	Øtofte l.56	Cultivar	Denmark	1956	yes	(Tystofte Smaahvede x Pajbjerg Trifolium 360) x Atle; Cultivar release year: 1956
NGB7482	Kosack	Cultivar	Sweden	1984	yes	(Mironovskaja 808 x Starke M) x Holme M; Cultivar release year: 1984
NGB7483	Sleipner	Cultivar	Sweden	1988	yes	((WW 20102 x CB 149) x Maris Huntsman) x Bilbo; Cultivar release year: 1988; Cultivar approved year: 1988; Cultivar withdrawn year: 1999
NGB7484	Rurik	Cultivar	Sweden	1986	yes	W20888/MEGA//URBAN/3/MARIS TEMPLAR
NGB8	Ergo	Cultivar	Sweden	1934	yes	Ankar I x Jarl; Cultivar release year: 1934; Cultivar approved year: 1934; Cultivar marketing year: 1934; Cultivar withdrawn year: 1954
NGB8189	Dronning	Cultivar	Sweden	1940	yes	Wilhelmina; Cultivar release year: 1940
NGB8194	Konge II	Cultivar	Denmark	1939	yes	Selection from Konge (= Ideal x spontaneous cross); Cultivar release year: 1939
NGB8197	Stand tystofte	Cultivar	Denmark	1907	yes	Squarehead; Cultivar release year: 1907
NGB8198	Lantvete från Värmland	Landrace	Sweden	NA	yes	NA
NGB8199	Gammalt Svenskt lantvete	Landrace	Sweden	NA	yes	NA
NGB8672	Salut	Cultivar	Sweden	1982	yes	Dummy-27 x Starke; Cultivar release year: 1982
NGB8933	Borg Abed	Cultivar	Denmark	1966	yes	Trifolium 14 x Abed 92
NGB8937	Bankuta	Cultivar	Sweden	NA	yes	NA
NGB8946	Brødtorp Pajo	Landrace	Denmark	NA	yes	NA
NGB8957	Enger	Landrace	Norway	NA	yes	Landrace from Rødenes
NGB8968	Haukiala Pirola	Landrace	Finland	NA	yes	NA
NGB8973	Ideal	Cultivar	Denmark	1929	yes	Trifolium 14 x spontaneous cross; Cultivar release year: 1929
NGB8999	Sammets	Cultivar	Sweden	1910	yes	From Swedish landrace
NGB9	Standard II	Cultivar	Sweden	1936	yes	Selection from Standard I; Cultivar marketing year: 1936; Cultivar withdrawn year: 1954
NGB90113	H 8703	Landrace	China	NA	no	NA
NGB9016	Trifolium 14	Cultivar	Denmark	1925	yes	Wilhelmina; Cultivar release year: 1925
NGB9017	Tystofte Stakket	Cultivar	Denmark	1967	yes	(s) Squarehead; Cultivar release year: 1967
NGB90173	H 8196	Landrace	China	NA	no	NA
NGB9020	Varma Tammisto	Cultivar	Finland	1933	yes	Svea x local variety from Orimattila; Cultivar release year: 1933
NGB9057	Hallandsvete	Landrace	Sweden	NA	yes	NA
NGB9062	Mendel II	Cultivar	Sweden	1952	yes	Sol III x Vilhelmina; Cultivar release year: 1952; Cultivar approved year: 1952; Cultivar withdrawn year: 1957
NGB9077	Adjaz	Unknown	Ethiopia	NA	no	NA
NGB9078	Kabel K.161	Landrace	Afghanistan	NA	yes	NA
NGB9079	Pandshir K.156 A	Landrace	Afghanistan	NA	yes	NA
NGB9080	Pandshir K.157	Landrace	Afghanistan	NA	yes	NA
NGB9118	Nana	Cultivar	Denmark	1975	yes	Ibis x Stella; Cultivar release year: 1975
NGB9119	Sarah	Cultivar	Denmark	1976	yes	(Nord x E 103) x Ibis; Cultivar release year: 1976
NGB9122	Anja	Cultivar	Denmark	1980	yes	Kranich x Caribo; Cultivar release year: 1980
NGB9123	Kraka	Cultivar	Denmark	1980	yes	Kranich x Caribo; Cultivar release year: 1980
NGB9925	Portal	Cultivar	Germany	1990	yes	LP6289.65/LP2381.69; Cultivar release year: 1990
NGB9952	Tjelvar	Cultivar	Sweden	1984	yes	Sture3D1 *4 x StureM3bM5M7; Cultivar release year: 1984; Cultivar approved year: 1988; Cultivar withdrawn year: 1997
NGB9953	Tryggve	Cultivar	Sweden	1990	yes	(Riley x Holme) x (18614*3 x Helge); Cultivar release year: 1990; Cultivar approved year: 1990; Cultivar withdrawn year: 1998
Nimbus	Nimbus	NA	NA	NA	no	NA
Norin	NA	NA	NA	NA	no	NA
Stigg	NA	NA	NA	NA	no	NA
Target	Target	NA	NA	2010	yes	NA
